# Supplementary material for: A Novel Relapsing Fever Group Borrelia Isolated from Ornithodoros Ticks of the Brazilian Caatinga
Source: Microorganisms. 2023 Feb 1;11(2):370. doi: 10.3390/microorganisms11020370 (PMC9964043; doi:10.3390/microorganisms11020370)
Supplement: Supplementary file 1 [file microorganisms-11-00370-s001.zip]

Archive with 4 entries (4 files):
- Suppl Video S1.mp4
- Table S1 primers.pdf
- Table S2. GenBank accession number of flaB, rrs, glpQ and gyrB phylogeny.xlsx
- Table S3. ST Number of MLST phylogeny.xlsx
