# Supplementary material for: A Novel Relapsing Fever Group Borrelia Isolated from Ornithodoros Ticks of the Brazilian Caatinga
Source: Microorganisms. 2023 Feb 1;11(2):370. doi: 10.3390/microorganisms11020370 (PMC9964043; doi:10.3390/microorganisms11020370)
Supplement: Supplementary file 1 [file microorganisms-11-00370-s001.zip › Table S2. GenBank accession number of flaB, rrs, glpQ and gyrB phylogeny.xlsx]

## Sheet: Hoja1
Table S2: GenBank accession numbers of the public sequences used for Borrelia phylogenies re-construction based on rrs, flaB, glpQ and gyrB genes
Sequence name	GenBank accession number
flaB
Borrelia chilensis VA1	KY412446
Borrelia afzelii PKo	CP000395
Borrelia tachyglossi Bc-F10-1268	CP025785
Candidatus Borrelia mahuryensis A-FGy1	CP043682
Borrelia turcica IST7	CP028884
Borrelia anserina ES	CP013704
Borrelia anserina BA2	CP005829
Borrelia hermsii YBT	CP005706
Borrelia hermsii MTW	CP005680
Borrelia hermsii YOR	CP004146
Borrelia hermsii DAH	NC_010673
Candidatus Borrelia kalaharica M15-2747	KT970516
Borrelia coriaceae Co53	CP005745
Borrelia turicatae 91E135	CP000049
Borrelia venezuelensis RMA01	MG651650
Borrelia sp. X1	MF432464
Borrelia turicatae BTE5EL	CP015629
Borrelia sp. Osphe3	MH178396
Borrelia parkeri SLO	CP005851
Borrelia parkeri HR1	CP007022
Borrelia sp. Cachapoal	MK112520
Borrelia johnsonii IA-1	EU492387
Candidatus Borrelia texasensis TXW-1	AF264901
Borrelia sp. JericoCE	MT076261
Borrelia sp. SD065	MG832413
Borrelia miyamotoi CA17-2241	NZ_CP021872
Borrelia persica No12	NZ_AYOT00000000.1
Borrelia sp. Omi3MT	MT076262
Borrelia sp. Omi2MT	MT076262
Borrelia sp. TabajaraCE	MT076263
Borrelia sp. Alcohuaz	MW981443
Borrelia sp. A44	MN596013
Borrelia sp. A10	MN596012
Borrelia sp. 95325	HM583797
Borrelia sp. CPB1	FJ868584
Borrelia recurrentis A16	DQ346829
Borrelia recurrentis A1	CP000993
Borrelia duttonii Ly	CP000976
Borrelia duttonii Ku	DQ346837
Borrelia microti Abyek	JF708951
Borrelia latyschewii S	JF708952
Borrelia crocidurae DOU	CP004267
Borrelia crocidurae Achema	CP003426
Borrelia hispanica ORIX	GU357616
Borrelia hispanica JH	GU357615
rrs
Borrelia tachyglossi Bc-F10-1268	CP025785
Borrelia turcica IST7	CP028884
Borrelia hermsii YBT	CP005706
Borrelia hermsii MTW	CP005680
Borrelia hermsii DAH	NC010673
Borrelia anserina BA2	CP005829
Borrelia coriaceae Co53	CP005745
Borrelia miyamotoi LB-2001	CP006647
Borrelia venezuelensis RMA01	MG651649
Borrelia turicatae BTE5EL	CP015629
Borrelia parkeri SLO	CP005851
Borrelia johnsonii IA-1	EU492388
Borrelia sp. Cachapoal	MK106060
Borrelia sp. JericoCE	MT013210
Borrelia sp. SD065	MG832412
Borrelia sp. Omi3MT	MT013212
Borrelia sp. Omi2MT	MT013211
Borrelia sp TabajaraCE	MT013214
Borrelia sp. OrietCE	MT013213
Candidatus Borrelia kalaharica M15-2747	KT954008
Borrelia recurrentis A16	AF107362
Borrelia recurrentis A1	CP000993
Borrelia duttonii Ly	AF107365
Borrelia latyschewii S	JF681793
Borrelia crocidurae DOU	CP004267
Borrelia hispanica ORIX	GU350710
Borrelia persica No12	NZ_AYOT01000223
Borrelia caucasica CHICH-C	MK367714
glpQ
Borrelia sp. Omi2MT	MT076265
Borrelia sp. Omi3MT	MT076265
Borrelia sp. TabajaraCE	MT076266
Borrelia hispanica Sp1	GU357574
Borrelia duttonii Ly	CP000976
Borrelia recurrentis A16	AF107362
Borrelia crocidurae DOU	CP004267
Borrelia persica No12	NZ_AYOT01000223
Borrelia johnsonii 15-3581	MF062083
Borrelia venezuelensis RMA01	MG651649
Borrelia turicatae 91E135	CP073176
Borrelia parkeri SLO	CP005851
Borrelia sp. SD065	MG921625
Borrelia sp. JericoCE	MT076264
Borrelia hermsii YOR	NZ_CP004146
Borrelia miyamotoi LB-2001	CP006647
Borrelia coriaceae Co53	CP005745
Borrelia anserina BA2	CP005829
Candidatus Borrelia mahuryensis A-FGy1	CP043682
gyrB
Borrelia turicatae 91E135	CP000049
Borrelia parkeri HR1	CP007022
Borrelia hermsii HS1	CP014349
Borrelia miyamotoi LB-2001	CP006647
Candidatus Borrelia tachyglossi Bc-F10-1268	CP025785
Borrelia turcica IST7	CP028884
Candidatus Borrelia mahuryensis A-FGy1	CP043682
Borrelia duttonii Ly	CP000976
Borrelia recurrentis A1	CP000993
Borrelia crocidurae DOU	CP004267
Borrelia hispanica CRI	NZ_AYOU01000163
Borrelia persica No12	NZ_AYOT01000146
Borrelia coriaceae Co53	CP005745
