# Supplementary material for: A Novel Relapsing Fever Group Borrelia Isolated from Ornithodoros Ticks of the Brazilian Caatinga
Source: Microorganisms. 2023 Feb 1;11(2):370. doi: 10.3390/microorganisms11020370 (PMC9964043; doi:10.3390/microorganisms11020370)
Supplement: Supplementary file 1 [file microorganisms-11-00370-s001.zip › Table S3. ST Number of MLST phylogeny.xlsx]

## Sheet: Hoja1
Table S3: Sequence Type (ST) numbers of the sequences used for Borrelia phylogenies reconstruction based on MLST genes
Sequence name	ST PubMLST
Borrelia chilensis VA1	430
Borrelia afzelii VS461	70
Borrelia tachyglossi BcF101268	957
Borrelia turcica IST7	793
Borrelia anserina BA2	668
Borrelia hermsii DAH	104
Borrelia parkeri SLO	670
Borrelia turicatae 91E135	116
Borrelia turicatae BTE5EL	116
Borrelia johnsonii 15-3181	764
Candidatus Borrelia fainii Qtaro	958
Candidatus Borrelia fainii ST927	927
Borrelia coriaceae Co53	671
Borrelia recurrentis A1	669
Borrelia duttonii Ly	101
Borrelia crocidurae Achema	672
Borrelia hispanica CRI	805
Borrelia persica No12	636
Borrelia lonestari thM16w	735
Borrelia miyamotoi LB-2001	633
